# Supplementary material for: Membrane Remodeling by the Double-Barrel Scaffolding Protein of Poxvirus
Source: PLoS Pathog. 2011 Sep 8;7(9):e1002239. doi: 10.1371/journal.ppat.1002239 (PMC3169552; doi:10.1371/journal.ppat.1002239)
Supplement: Table S2 — Structural similarity between the D13 scaffolding protein and double-barrel capsid proteins of large, icosahedral DNA viruses. Statistics of structural similarities correspond to the secondary-structure matching algorithm implemented by the PDBeFold server maintained by the EBI. (XLS) [file ppat.1002239.s007.xls]

## Sheet: Sheet1
		Protein	PDB ID	Q-score	P-score	Z-score	RMSD	Nalgn	Nsse	Ngaps	Seq-%	Nmd	Nres-Q	Nsse-Q	Nres-T	Nsse-T
	J2	D13		0.2182	2.593	4.334	3.344	127	4	10	8.7	0	210	16	157	10
	PBCV1	VP54	1m4x	0.1873	6.345	7.638	2.157	157	8	11	11.5	0	210	16	413	26
	PRD1	P3	1cjd	0.1758	0.775	3.512	3.106	168	3	14	6	0	210	16	369	22
J1	STIV	MCP	2bbd	0.1671	1.427	4.853	2.938	149	4	12	6.7	0	210	16	323	21
	PM2	P2	2w0c	0.1393	2.057	5.221	2.527	116	5	9	9.5	0	210	16	269	20
	Adenovirus	Hexon	1p2z	0.015	0	3.6	3.01	74		7	7	0	210	16	887	57
	PM2	P2	2w0c	0.1696	2.37	4.507	2.863	117	3	10	6.8	0	157	10	269	20
	STIV	MCP	2bbd	0.1406	3.204	4.924	2.505	110	4	9	8.2	0	157	10	323	21
J2	PRD1	P3	1cjd	0.1362	1.66	4.35	2.774	121	3	10	10.7	0	157	10	369	22
	PBCV1	VP54	1m4x	0.09525	0.05306	4.776	2.658	105	3	15	6.7	0	157	10	413	26
	Adenovirus	Hexon	1p2z	0.01191	0	0.2606	3.826	66	1	10	4.5	0	157	10	887	57
	PBCV1	VP54	1m4x	0.3505	7.266	7.723	2.418	296	7	25	10.1	0	367	26	413	26
	STIV	MCP	2bbd	0.254	3.328	5.049	3.348	260	5	20	7.3	0	367	26	323	21
J1-J2	PRD1	P3	1cjd	0.2453	1.973	4.109	3.345	273	7	27	8.8	0	367	26	369	22
	PM2	P2	2w0c	0.2298	1.972	3.944	3.356	226	4	22	9.3	0	367	26	269	20
	Adenovirus	Hexon	1p2z	0.04597	0	0.4317	3.501	188	2	25	8	0	367	26	887	57
